# Supplementary material for: Oxygen Vacancies-Rich S-Cheme BiOBr/CdS Heterojunction with Synergetic Effect for Highly Efficient Light Emitting Diode-Driven Pollutants Degradation
Source: Nanomaterials (Basel). 2023 Feb 23;13(5):830. doi: 10.3390/nano13050830 (PMC10005353; doi:10.3390/nano13050830)
Supplement: Supplementary file 1 [file nanomaterials-13-00830-s001.zip]

Archive with 1 entries (1 files):
- nanomaterials-2216437-supplementary.pdf
